# Supplementary material for: Urinary soluble (pro)renin receptor excretion is associated with urine pH in humans
Source: PLoS One. 2021 Jul 26;16(7):e0254688. doi: 10.1371/journal.pone.0254688 (PMC8312976; doi:10.1371/journal.pone.0254688)
Supplement: S1 Data — (XLSX) [file pone.0254688.s001.xlsx]

## Sheet: minimal data set Study 1
age	eGFR	serum sPRR	urine pH	urinary sPRR	urenary Cre (mg/dl)	urinary sPRR/Cre(ng/gCre)
35	93.8	26.68	5.599	3.22	135	0.238519
59	76.8	20.42	5.952	10.83	102	1.06176
83	74.6	20.87	5.082	0.89	42	0.211905
57	86.4	18.12	7.107	17.52		5.15294
59	104	22.34	5.789	9.67	73	1.32466
75	51.6	23.92	6.391	5.46		1.33171
55	76.6	23.14	6.07	21.35	135	1.58148
31	95.3	26.16	6.049	16.48	240	0.686667
66	64.6	25.03	6.245	12.98	117	1.1094
57	73.2	21.84	6.12	3.32		3.01818
28	94.6	19.33	5.87	23.84		1.26809
79	57.7	33.08	6.885	41.54		17.3083
73	74.3	28.86	6.186	6.27	91	0.689011
80	56.9	17.85	5.332	0.5		0.0943396
29	84.9	26.71	5.668	0.5	187	0.026738
39	77	32.51	5.806	0.5	295	0.0169492
34	107.5	30.67	6.062	7.65	27	2.83333
28	86.3	24.42	6	15.47	100	1.547
80	47.3	38.4	5.65	0.69	99	0.069697
34	91.1	28.08	5.56	12.34		1.38652
48	65.6	28.76	6.037	12.44	183	0.679781
49	100.2	18.46	6.654	23.7	75	3.16
57	99.6	25.54	7.212	23.67	110	2.15182
51	71.9	33.22	6.598	22.97	100	2.297
42	66.4	27.43	6.26	33.71		3.1213
51	70.7	23.49	6.34	1.27	46	0.276087
66	38.8	28.65	6.754	8.37	21	3.98571
61	65.1	18.46	7.335	10.61	25	0.667296
64	53	44.66	5.742	0.5		0.0520833
53	88.7	29.67	6.531	26.87		3.8942
20	98.9	25.39	5.539	1.78	381	0.0467192
66	84.5	26.39	6.13	9.29	62	1.49839
42	69.2	22.73	5.97	15.79	121	1.30496
25	101.1	18.34	5.845	16.33		7.42273
62	84.3	21.52	6.576	21.65	93	2.32796
56	66.9	19.6	5.713	9.99		1.44783
53	84.9	24.75	6.226	19.35		3.12097
37	94.3	30.05	5.546	7.53	152	0.495395
49	73	20.59	6.428	26.13		3.73286
56	56.1	22.52	7.499	37.35	200	1.8675
48	80.4	22.06	5.599	2.89	154	0.187662
59	61.8	26.81	6.395	20.97		3.32857
34	70.5	26.17	6.224	20.78	104	1.99808
46	65.4	28.97	6.727	33.83	185	1.82865
28	110.3	22.56	5.377	27.87		6.9675
44	93.1	29.78	5.876	4.51		0.302685
29	56.3	28.44	5.728	1.66		0.0887701
17		44.72	6.756	32.25		2.98611
74	64.6	24.05	5.546	9.43		1.52097
49	96.5	33.48	6.435	35.57		3.48725
49	80.6	21.51	6.904	52.47	104.23	5.19505
56	65.7	30.74	5.773	9.25	203.96	4.86842
70	96.7	22.66	7.388	36.92	94.19	4.29302
76	68.6	24.67	5.876	1.36	111.67	0.0894737
34	92.5	27.54	6.534	22.22	144.86	2.67711
42	137.4	20.26	6.083	16.85	68.25	2.55303
61	103	27.02	6.333	9.19	98.96	1.00989
78	53.9	27.59	6.444	8.76	55.96	1.59273
62	109.8	22.62	6.088	0.5	175.23	0.0290698
64	82	20.43	7.756	12.66	25.66	2.43462
71	46.8	28.77	5.923	3.27	151.43	0.351613
49	101.7	19.55	6.274	6.3	35.48	0.409091
67	79.7	24.46	5.6	3.2	71.51	0.470588
73	74.5	25.28	6.189	3.89	27.08	1.38929
55	58.2	22.96	6.058	4.11	156.35	0.266883
69	8.8	40.83	5.479	0.5	69.34	0.131579
44	66.2	37.74	7.454	43.38	146.16	7.23
35	60.9	28.66	5.862	0.5	148.76	0.0347222
33	78.9	25.69	5.552	7.07	44.2	1.64419
51	74.3	18.79	6.125	15.17	115.39	1.36667
79	45.8	26.93	7.214	30.25	153.72	3.36111
72	69.7	27.8	5.799	1.65	66.65	0.253846
48	77.3	19.46	6.352	14.11	68.14	2.10597
48	78.2	18.5	6.456	11.91		2.43061
65	83.2	21.65	7.066	22.16		4.71489
51	87.5	30.57	5.363	1.34	209.37	0.41875
63	65.5	23.63		0.5		0.0746269
48	83.8	34.25		24.83	115	2.15913
63	107.2	22.61		10.86	58	1.87241
79	91.3	21.44		5.46	24	2.275
78	96	22.31		7.87		1.9675
49	109	25.15		9.96		1.42286
61	45.6	24.82		0.5		0.172414
64	67.4	15.96		7.97	172	0.463372
67	87.1	25.18		0.5		0.0574713
66	59.9	25.2		8.41	85	0.989412
34	69.4	21.33		34.55	152	2.27303
11		21.61		5.43	62	0.875806
46	82.1	16.01	7.499	18.66	202	0.923762
47	58.2	21.26	5.217	6.08	108	0.562963
65	62.6	23.82	7.244	12.19	55	2.21636
66	75.3	16.64	7.212	18.25	41	4.45122
45	85.6	17.81	7.138	11.41	53	2.15283
55	60.1	24.71	6.089	5.19	177	0.29322
56	57.3	23.78	6.476	4.53	84	0.539286
70	79.7	21.58	6.199	17.92	127	1.41102
25	114	23.71	7.273	12.96	34	3.81176
59	76.8	37.8	5.892	6.63	186	0.356452
44	88.4	28.01	6.986	68.3	87	7.85057
40	92	27.25	6.167	17.85	166	1.0753
52	83.1	22.08	5.948	5.9	108	0.546296
53	63.8	23.41	5.686	3.85	56	0.6875
44	68.3	21.88	5.474	0.55	246	0.0223577
60	60.6	26.45	5.266	4.17	81	0.514815
22	115.9	28.95	5.699	3.84	158	0.243038
64	71.2	22.85	5.405	0.5	48	0.104167
51	111.1	17.13		10.88	29	3.75172
71	61.8	23.16	5.967	2.29	280	0.0817857
60	55.6	27.54	6.546	15.13	29	5.21724
50	88	19.46	6.846	22.72	27	8.41481
54	92.7	18.23	6.248	7.68	89	0.862921
63	66.6	19.13	7.022	35.97	88	4.0875
70	64.6	22.29	6.78	25.07	50	5.014
60	83.5	16.33	6.79	10.5	57	1.84211
35	120.1	22.22	5.912	3.82	240	0.159167
48	107.7	19.36	6.905	23.95	78	3.07051
40	84.7	17.91	6.18	21.87	234	0.934615
43	79.4	19.76	6.703	20.13	46	4.37609
51	88.6	22.85	6.462	12.58	79	1.59241
46	89.9	22.24	5.556	2.55	303	0.0841584
56	77.5	20.39	7.073	5.57	118	0.472034
51	70.4	25.08	6.992	23.68		5.26222
86	60.9	22.79	7.024	7.02	30	2.34
76	57.5	21.25	5.883	6.74	70	0.962857
52	81.9	20.29	6.606	29.07	197	1.47563
27	99.2	21.62	5.295	6.62	71	0.932394
54	81	23.2	6.229	8.88	72	1.23333
26	115.1	18.97	6.044	5.27	88	0.598864
37	78.8	18.33	7.667	31.9	114	2.79825
52	65.1	20.39	7.034	21.64	57	3.79649
54	68.5	28.65	5.144	0.67	96	0.0697917
39	77.6	28.2	6.311	5.47	190	0.287895
76	56.7	23.04	6.477	4.16	80	0.52
44	72.6	22.06	6.948	9.79	51	1.91961
65	94.4	25.35	5.866	10.31	76	1.35658
47	87.8	26.78	5.932	8.88	110	0.807273
49	92.4	20.8	7.343	18.9	211	0.895735
43	80.8	18.18	6.331	14.09	89	1.58315
26	90.2	23.42	5.473	3.67	79	0.464557
63	59.7	23.17	5.19	0.5	179	0.027933
37	101.7	22.57	6.19	12.77	135	0.945926
62	64.2	22.1	7.278	38.79	59	6.57458
32	98.1	19.6	5.328	0.5		0.116279
51	81.1	22.45	5.544	0.5		0.0515464
32	87.9	21.26	5.426	5.38	301	0.178738
55	26.7	30.35	5.526	0.5	97	0.0515464
79	34.5	29.93		1.4	141	0.0992908
71	73.8	22.17	6.488	10.85	39	2.78205
72	58.4	21.43	5.699	6.26	15	4.17333
47	76.8	24.68	6.492	19.1	122	1.56557
70	34.4	25.38	6.353	0.5	34	0.147059
65	86.7	20.14	7.354	24.38	28	8.70714
72	79.2	19.65	6.725	7.76	17	4.56471
45	85.4	31.21	6.946	0.5	350	0.0142857
49	88.5	23.69	6.163	0.5	80	0.0625
73	74.3	18.56	5.775	24.28	85	2.85647
30	92.8	20.07	5.693	14.79	54	2.73889
57	67.4	21.66	6.25	17.41	84	2.07262
55	81.8	21.03	6.338	8.6	35	2.45714
66	59.9	21.28	5.383	0.5		0.0314465
32	84.9	22.5	6.359	13.52	67	2.01791
43	73.1	19.12	7.247	31.95	80	3.99375
30	91.1	33.07	7.234	41.62	69	6.03188
23	90.3	21.97	6.428	10.54	46	2.2913
66	74		6.501	8.1		1.22727
50	77.3	21.19	5.877	5.2	132	0.393939
75	64.4	20.57	6.058	5.22	45	1.16
35	95.8	20.66	5.298	0.62	98	0.0632653
51	70.7	23.65	6.445	36.61	111	3.2982
47	91.3	20.63	6.778	79.87	165	4.84061
27	81	25.72	6.134	7.88	162	0.48642
49	88.3	25.3	5.739	14.66	88	1.66591
62	69.1	21.14	7.236	8.22	75	1.096
27	97.4	21.47	5.515	26.93	168	1.60298
55	101.3	14.83	7.34	8.32		2.86897
59	87.3	17.57	6.898	11.09	19	5.83684
39	62.2	22.9	6.995	18.75	51	3.67647
57	93.8	25.55	5.809	1.21		0.288095
54	52.5	29.61	6.418	12.25	87	1.40805
70	56.4	24.58	6.331	8.53	47	1.81489
35	72.3	24.92	6.488	37.08	198	1.87273
17		20.41		28.77	66	4.35909
45	78.3	22.82	5.817	7.42	51	1.4549
28	123.6	32.58	5.815	15.71	159	0.98805
49	60.2	32.03	5.435	1.27	370	0.0343243
54	101.9	21.63	7.222	11.76	38	3.09474
67	63.6	28.44	5.295	6.46	83	0.778313
47	177.2	28.93	5.125	0.72	60	0.12
43	125.8	33.38	6.876	52.01	128	4.06328
52	89.4	31.46	6.43	21.56	80	2.695
57	76.6	27.23	6.704	19.16	82	2.33659
24	102.3	24.29	6.47	30.72	135	2.27556
35	130.1	17.09	5.685	4.26	205	0.207805
37	73.6	26	5.595	9.05	217	0.417051
32	101.2	25.25	6.157	27.13	130	2.08692
38	88.3	22.78	6.879	55.39	147	3.76803
50	78.7	20.63	6.798	24.5	115	2.13043
20	97.2	23.84	7.445	7.89	25	3.156
42	67.2	23.04	5.952	6.06	155	0.390968
45	81.1	21.63	5.016	2.91	233	0.124893
47	53.6	23.35	7.333	38.91	162	2.40185
41	80.9	25.64	6.722	26.41	106	2.49151
46	84.8	23.98	6.298	28.53	108	2.64167
43	72.2	30.67	6.256	35.13	145	2.42276
43	77.7	33.07	5.32	3.73	67	0.556716
40	99.6	19.2	5.678	10.4	145	2.66667
62	81.1	28.47	6.325	14.18		2.02571
27	136.7	17.21	5.895	6.83	89	0.767416
51	81.1	23.39	6.871	11.77	27	4.35926
35	86.9	26.17	6.893	24.77	79	3.13544
66	81.2	26.53	5.541	1.12	91	0.123077
66	67.9	22.09	6.943	21.94	68	3.22647
43	79.4	18.65	6.298	8.61	33	2.60909
30	103.9	25.07	7.174	10.26	39	2.63077
45	96.1	21.26	6.343	30.09	97	3.10206
72	67.9	25.07	7.412	20.54	47	4.37021
47	95.1	24.56	5.456	2.94	202	0.145545
59	81.3	23.94	7.107	46.51	114	4.07982
41	88	22.05	6.865	35.79	67	5.34179
22	74.2	19.71	6.447	5.99	44	1.36136
72	50.8	22.23	7.54	13.63	70	1.94714
44	89.7	30.15	5.578	20.9		1.48227
63	58.4	28.48	7.052	25.14		1.46163
71	87	23.95	6.281	14.48	109	1.32844
44	148	24.51	5.312	1.67		0.194186
53	81.7	19.09		11.61		3.31714
57	64.4	31.47	6.326	8.63	57	1.51404
59	49.3	26.42	6.346	16.85		1.51802
82	39.6	34.77	6.832	18.41		5.93871
72	58.4	28.48	6.242	0.5	62	0.0806452
64	72	19.97	6.182	0.5	138	0.0362319
33	109.8	19.93	5.444	37.41		1.77299
45	79.8	21.39	6.761	111.82		9.24132
57	79.8	23.63	5.853	9.61	51	1.88431
51	91	21.97	6.22	11.62	49	2.37143
49	59.1		5.478	5.07		0.618293
36	133.4	27.22	6.382	9.82	75	1.30933
51	66.4	15.95	6.543	16.28	247	0.659109
73	68.2	21.67	6.106	13.9	103	1.34951
65	83.2	24.32	6.176	37.32	102	3.65882
40	90.3	18.96	6.186	17.31	119	1.45462
44		34.69	5.274	0.5		0.0378788
65	73	24.75	6.006	8.96	122	0.734426
46	74	21.59	7.056	37.2		20.6667
62	76.7	20.83	7.033	29.39	36	8.16389
62	34.3	25.8	5.757	0.5		0.0403226
54	71.9	28.55	6.652	26.82	105	2.55429
66	66.8	25.29	7.196	28.93	95	3.04526
35	101.4	24.24		23.77	44	5.40227
73	70.4	27.25	5.642	0.5	123	0.0406504
48	87.3	20.95	6.86	22.56	55	4.10182
54	66.4	21.31	7.105	28.78	73	3.94247
39	96.4	23.49	6.418	4.6	10	4.6
71	76.5	33.15	6.271	9.3	48	1.9375
70	13.5	49.59	5.138	0.5	48	0.104167
62	75.3	24.56	5.664	3.62	76	0.476316
81	79.7	28.83	7.197	5.39	10	5.39
44	73.5	23.93	7.182	10.12	45	2.24889
45	62.3	38.54	5.561	0.5	200	0.025
61	53.7	34.54	6.512	1.68	142	0.11831
47	93.2	28.69	6.109	18.2	157	1.15924
23	124.3	23.75	6.136	11.37	135	0.842222
61	66.1	18.22	5.867	8.18	84	0.97381
51	78	29.4	5.69	2.08	103	0.201942
72	73.6	25.48	7.285	28.23	54	5.22778
41	79.8	22.01	6.01	14.07		1.37941
71	48.1	38.73	5.592	1.12		0.183607
47	73.9	35.13	6.393	22.27	160	1.39187
64	73.3	25.21	7.038	16.09	93	1.73011
69	88.8	26.13	7.235	10.82		3.00556
73	37.7	25.3	6.673	3.57	25	1.428
59	112	16.99	6.091	17.49		3.18
76	85.4	25.38	6.984	14.23	201	0.70796
25	84.4	17.3	6.676	51.04	305	1.67344
60	84.5	17.27	6.767	7.69	21	3.6619
67	57.1	30.13	5.772	0.5	77	0.0649351
77	84.3	20.78	5.176	1.07	95	0.112632
52	73.6	27.56	6.198	6.92	276	0.250725
67	55.5	25.57	6.215	11.37	77	1.47662
51	87.3	31.17	6.099	6.91	39	1.77179
40	83.9	24.39	5.943	7.09	90	0.787778
74	97.5	26.89	6.581	15.17		6.068
55	50.3	21.73	6.749	19	61	3.11475
39	63.1	20.17	6.749	17.11		3.29038
71	61.8	23	5.168	0.5	138	0.0362319
47	86.2	16.86	7.07	7.71	22	3.50455
46	72.9	20.17	6.834	15.28	83	1.84096
37	112.1	18.28	7.256	38.45		2.54636
40	85.4	19.77	5.494	0.5		0.3125
73	59.9	28.99	6.659	16.56		1.57714
52	77.6	20.97	6.605	1.85	12	1.54167
42	104.7	14.04	5.864	20.64	299	0.690301
73	70.6	25.87	6.756	7.4	38	1.94737
70	61.6	27.5	6.591	14.48	61	2.37377
74	80.2	35.56	7.336	29.65	56	5.29464
68	87.3	28.74	6.871	57.33	44	13.0295
47	84.6		7.049	5.97		0.395364
52	55.1	33.22	5.565	0.9		0.047619
78	98.4	27.58	6.343	17.3	52	3.32692
56	83.5	26.37	6.542	12.4	38	3.26316
73	58.2	27.42	6.497	27.44	130	4.57333
59	73.8	25.32	6.013	25.82	162	1.59383
75	75.4	24.2	6.698	24.59	85	2.89294
57	72	29.81	5.689	10.1	164	0.495098
53	62.1	30.36	5.602	5.14	53	0.969811
40	97.6	22.09	5.358	8.41	30	0.894681
51	54	21.59	6.002	27.54	242	3.87887
51	84.7	25.52	7.099	23.17	110	2.10636
68	68.2	22.45	6.108	4.06	106	0.751852
23	119.2	23.38	5.199	2.04	93	0.219355
53	64.7	24.79	5.945	5.04	97	0.519588
57	63.6	24.97	6.577	15.86	133	1.34407
72	73.6	31.8	6.316	20.6	180	1.14444
63	52.1	25.95	6.407	4.59	98	0.468367
72	74.8	24.03	6.16	6.45	60	1.075
70	91.8	25.25	7.091	11.1	84	1.32143
52	79.7	21.74	5.244	0.5	187	0.0318471
41	91.5	23.98	6.59	14.44	60	2.00556
64	76	20.65	6.893	41.19	122	3.37623
73	78.9	26.83	7.782	14.52	7	20.7429
50	106.6	21.15	7.004	18.62	39	4.77436
68	76.1	21.21	6.924	19.54	60	3.25667
64	92.8	21.86	5.876	3.6	70	0.590164
76	94.5	21.96	6.633	10.97	51	2.88684
61	73	19.25	7.06	14.38	69	2.08406
80	66.4	23.3	5.689	4.18	23	0.653125
43	97.6	19.3	6.971	16.54	41	4.03415
73	46	31.58	5.334	0.56	223	0.0251121
36	81.8	20.61	6.747	2.08	8	0.0842105
26	82.4	24.4	6.384	31.8	207	1.53623
58	74.1	20.61	6.903	19.86	47	4.22553
43	75.5	23.87	5.751	9.99	44	2.27045
64	85.3	24.54	5.532	4	90	0.444444
45	84.1	36.67	4.97	0.5	151	0.0331126
53	90.4	28.33	5.104	17.47	43	4.06279
53	110.6	26.78		0.5	159	0.0314465
35	103.3	30.89	5.921	6.12	270	0.226667
78	55.4	42.06	6.01	0.5	75	0.0666667
37	160.4	31.87	8.176	97.7	106	9.21698
57	72	25.96	7.373	36.71	64	12.6586
66	46.9	37.91	6.257	2.81	85	0.330588
66	100.7	31.75	5.369	15.96	40	3.99
67	60.5	34.41	6.816	10.44	48	2.175
47	94.9		6.422	20.72	125	1.6576
40	76.5	24.83	6.099	9.67	117	0.826496
17		18.9	6.658	13.8	97	1.42268
45	118	22.93	7.032	8.51	21	4.05238
57	59.5	18.57	6.529	35.42	146	2.42603
69	70.5	25.43	6.595	15.19	42	3.61667
67	67.6	23.44	6.759	5.1		3
66	84.5	29.1	6.879	11.34	40	2.835
67	54	27.14	5.602	6.38	189	0.337566
65	50.4	22.85	6.507	37.19	138	2.69493
56	74.9	22.98	5.739	14.3	60	1.07519
56	82.5	26.86	5.649	2.48	128	0.19375
58	77.2	25.45	7.086	26.17	90	2.90778
55	69.2	26.13	5.347	0.5	106	0.0724638
22	134.9	18.38	7.391	24.62	143	1.72168
84	44	27.26	6.66	8.78	63	1.39365
60	69.7	21.52	7.239	23.11	12	19.2583
31	91.9	19.35	5.676	8.13	109	0.745872
77	51.8	29.63	6.212	8.74	132	0.662121
66	84.8	21.66	6.759	17.65	40	4.4125
66	65.7	26.07	7.022	6.64	18	1.20727
71	63.3	24.48	6.641	10.26	117	0.876923
59	85.6	19.82	6.77	16.21	34	4.76765
66	76.7		6.876	5.29	18	2.93889
66	67.9	2.6	5.68	0.5	103	0.0485437
54	77	26.86	5.513	2.92	120	0.243333
66	59	24.11	6.703	4.29	66	0.65
45	100.4	19.27	6.916	52.63	110	4.31393
54	83.4	25.33	5.873	4.82	103	0.467961
71	81.1	27.36	6.851	5.56	24	2.31667
53	73.2	20.64	6.296	13.52	204	0.662745
43	95.6	18.16	7.001	5.58	73	0.764384
65	75.7	28.6	6.817	41.1	93	4.41935
73	71.9	18.11	6.252	5.08	54	1.53939
33	174.6	32.46	5.27	2.23	184	0.121196
70	53.8	25.27	6.923	24.66	89	2.77079
53	124.3	26.86	5.605	8.82	312	0.282692
31	97.1	13.13	6.914	11.85	116	1.02155
63	109.3	24.26	5.527	0.5	113	0.0442478
35	78.8	23.76	6.528	14.14	46	3.07391
19	111.8	21.26	7.089	6.47	37	1.22075
80	55.8	24.84	7.128	19.57	77	2.54156
57	72	24.95	6.019	5.65	56	1.00893
51	81.1	16.12	6.599	22.67	56	4.04821
64	95.8	20.67	5.433	5.42	80	0.6775
35	123.8	23.27	6.157	43.76	105	4.16762
46	88.6	20.43	6.285	25.22	156	1.61667
37	88.9	20.2	7.152	7.07		0.433742
55	90.7	20.84	7.44	39.09	48	8.14375
55	120.4	21.57	6.42	9.47	57	1.6614
66	70.5	22.07	5.667	5.21	129	0.403876
78	73.1	22.96	6.923	14.6	46	3.17391
64	63.7	17.83	6.106	7.56	129	0.586047
47	73.9	0.43	7.107	12.26	57	2.15088
71	64.8	13.2	5.35	1.1	180	0.0611111
40	78.4	20.18	5.987	22.4	108	1.2514
78	53.8	34.77	6.769	22.93	42	5.45952
53	70.5	24.75	5.908	0.5	126	0.0396825
54	73.8	24.91	5.739	5.38	212	0.253774
82	59.3	23.79	6.474	8.71	60	1.45167
39	30.3	28.32	5.89	0.52	105	0.0468468
53	40.9	26.39	7.07	17.52	99	1.7697
69	63.8	16.93	6.616	19.3	79	2.44304
44	80.3	22.03	6.581	3.63		1.65
29	81.9	15.52	5.842	11.7	98	1.19388
54	65.3	23.98	5.457	5.37	151	0.355629
66	65.7	17.79	6.558	24.35	71	3.42958
51	82.4	33.25	7.058	18.98	69	2.75072
58	85.4	10.19	5.644	12.09	140	0.863571
66	49.6	17.57	5.941	7.64	75	0.821505
50	78.4	28.39	5.105	1.31	287	0.0456446
64	65.2	22.49	5.47	1.98	101	0.19604
28	103.9	20.21	6.728	6.93	79	0.877215
60	51.9	23.95	7.258	14.05	80	1.75625
50	60.5	24.23	6.625	15.11	175	0.863429
68	70.8	27.5	5.754	2.85	107	0.266355
64	56.2	30.32	6.426	10.83	68	1.59265
71	57.8	37.3	6.781	3.03	15	2.02
68	77.5	28.9	6.83	16.55	56	2.95536
45	73.3	15.93	5.208	0.5	160	0.03125
27	94.9	24.74	6.618	12.51	77	1.62468
51	68.8	25.07		2.3		0.179688
45	68.8	34.38		1.1	84	0.130952
44	80.3	20.14		13.02	158	0.824051
54	87.8	18.17		39.49	94	4.20106
73	62.8	21.79		5.96	34	1.75294
65	51	20.32		1.52	117	0.129915
68	61.2	28.58		2.12	57	0.37193
50	99.6	23.61		7.21	20	3.605
55	62.1	28.85		3.85	297	0.12963
67	54.7	18.83		2.22	108	0.205556
67	76.2	19.66		1.04	93	0.111828
33	72.7	29.03		2.94	86	0.34186
72	73.5	23.66		6.35	44	1.44318
74	70.3	20.84		22.5	65	3.46154
68	66.5	31.32		1.07	118	0.090678
62	60	34		6.64	29	2.28966
67	72.1	27.34		4.47	66	0.677273
