# Supplementary material for: Urinary soluble (pro)renin receptor excretion is associated with urine pH in humans
Source: PLoS One. 2021 Jul 26;16(7):e0254688. doi: 10.1371/journal.pone.0254688 (PMC8312976; doi:10.1371/journal.pone.0254688)
Supplement: S2 Data — (XLSX) [file pone.0254688.s002.xlsx]

## Sheet: minimal data set Study 2
number	age	Ht	BW	sBP	dBP	PR	FBS	HbA1c	Cre	ALT	Urinary protein	Urinary sugar	occult blood	pre urinary pH	pre urinary sPRR	pre urinary Cre	pre urinary sPRR/Cre	BMI	eGFR
1	25	1.82	76	125	71	48	99	5.6	0.89	26	(±)	(－)	(－)	7.298	23.8328	189.37	0.125853	22.9441	87.4904
2	20	1.73	67	122	78	60	95	5.5	0.81	12	(±)	(－)	(－)	6.405	18.7095	299.91	0.0623836	22.3863	103.401
3	20	1.65	69	109	67	59	96	5.6	0.86	27	(－)	(－)	(－)	5.706	1.41792	237.92	0.00595965	25.3444	96.8422
4	22	1.68	65	125	64	58	98	5.2	0.94	11	(±)	(－)	(－)	6.327	21.8296	268.95	0.0811661	23.03	85.4918
5	21	1.66	68	124	72	54	86	5.6	0.91	19	(±)	(－)	(－)	5.743	7.13412	347.85	0.0205092	24.677	89.7705
6	20	1.7	68	102	69	76	99	5.7	0.89	19	(－)	(－)	(－)	5.762	4.7579	181.73	0.0261811	23.5294	93.2768
7	22	1.77	70	104	58	58	89	5	0.85	15	(－)	(－)	(－)	5.959	5.69643	200.19	0.0284551	22.3435	95.4426
8	21	1.81	69	127	64	56	96	5.1	0.78	18	(－)	(－)	(－)	6.633	23.117	176.09	0.131279	21.0616	106.261
9	24	1.74	70	118	72	61	95	5	0.75	34	(±)	(－)	(－)	7.201	32.9551	256.77	0.128345	23.1206	106.749
10	21	1.63	60	96	68	63	94	5.1	0.84	17	(－)	(－)	(－)	5.91	8.10926	75	0.108123	22.5827	97.9858
